# Supplementary material for: Exploring Support Preferences for Young Women Who Self-Harm: A Qualitative Study
Source: Int J Environ Res Public Health. 2025 Apr 9;22(4):587. doi: 10.3390/ijerph22040587 (PMC12026927; doi:10.3390/ijerph22040587)
Supplement: Supplementary file 1 [file ijerph-22-00587-s001.zip]

Archive with 1 entries (1 files):
- ijerph-3497346-supplementary.pdf
